# Supplementary material for: Flower Bud Transcriptome Analysis of Sapium sebiferum (Linn.) Roxb. and Primary Investigation of Drought Induced Flowering: Pathway Construction and G-Quadruplex Prediction Based on Transcriptome
Source: PLoS One. 2015 Mar 4;10(3):e0118479. doi: 10.1371/journal.pone.0118479 (PMC4349590; doi:10.1371/journal.pone.0118479)
Supplement: S1 Table — (XLSX) [file pone.0118479.s001.xlsx]

## Sheet: Sheet1
Gene ID	Annotation			E-value	RPKM
yang3.Unigene_42995	Ricinus communis 40S ribosomal protein S5, putative, mRNA			7e-74	5986.3
yang3.Unigene_103718	Ricinus communis s-adenosylmethionine decarboxylase, putative, mRNA			7e-93	6012.15
yang3.Unigene_51457	PREDICTED: Citrus sinensis 14-3-3 protein 6-like (LOC102623806), mRNA			1e+108	6196.23
yang3.Unigene_9798	Hevea brasiliensis isolate SSH22 mRNA sequence			3e-12	6214.57
yang3.Unigene_72558	Hevea brasiliensis mRNA for enolase, isoform 2			1e-26	6215.8
yang3.Unigene_132666	Ricinus communis mak, putative, mRNA			5e-69	6282.1
yang3.Unigene_74274	Ricinus communis Plasminogen activator inhibitor 1 RNA-binding protein, putative, mRNA			2e-56	6388.52
yang3.Unigene_78392	Hevea brasiliensis metallothionein 3-like protein (MT3L) mRNA, complete cds			2e-41	6580.25
yang3.Unigene_128789	Ricinus communis processing protein prp39, putative, mRNA			3e-15	6623.3
yang3.Unigene_19656	Populus trichocarpa hypothetical protein (POPTR_0013s02340g) mRNA, complete cds			0.03	6640.14
yang3.Unigene_60805	PREDICTED: Glycine max ubiquitin-conjugating enzyme E2 10-like (LOC100809895), mRNA			3e-52	6807.46
yang3.Unigene_101714	Ricinus communis RNA binding protein, putative, mRNA			3e-33	7217.73
yang3.Unigene_38859	Ricinus communis mta/sah nucleosidase, putative, mRNA			2e-36	7230.33
yang3.Unigene_118766	Ricinus communis ribophorin, putative, mRNA			2e-64	7250.97
yang3.Unigene_125138	Ricinus communis hydrolase, hydrolyzing O-glycosyl compounds, putative, mRNA			2e-80	7305.03
yang3.Unigene_137330	Jatropha curcas NAC transcription factor 025 gene, complete cds			5e-18	7366.73
yang3.Unigene_114575	Ricinus communis nucleic acid binding protein, putative, mRNA			1e-82	7574.3
yang3.Unigene_50584	PREDICTED: Citrus sinensis polyubiquitin-like (LOC102609575), mRNA			8e-73	7806.29
yang3.Unigene_40502	Ricinus communis RNA and export factor binding protein, putative, mRNA			1e-09	7821.46
yang3.Unigene_106340	Ricinus communis 5-methyltetrahydropteroyltriglutamate--homocysteine methyltransferase, putative, mRNA			1e-109	7907.52
yang3.Unigene_109146	Ricinus communis lupus la ribonucleoprotein, putative, mRNA			3e-21	8148.68
yang3.Unigene_51541	PREDICTED: Citrus sinensis polyubiquitin 10-like (LOC102629380), mRNA			7e-80	8161.64
yang3.Unigene_48214	Hevea brasiliensis ADP-ribosylation factor protein mRNA mRNA, complete cds			9e-41	8251.14
yang3.Unigene_19182	Populus trichocarpa hypothetical protein (POPTR_0014s02550g) mRNA, complete cds			2e-16	8294.94
yang3.Unigene_93247	Ricinus communis Triose phosphate/phosphate translocator, chloroplast precursor, putative, mRNA			1e-39	8396.13
yang3.Unigene_66573	Ricinus communis 40S ribosomal protein S4, putative, mRNA			2e-05	8635.16
yang3.Unigene_101437	Ricinus communis shikimate dehydrogenase, putative, mRNA			2e-188	8932.97
yang3.Unigene_74276	Ricinus communis Plasminogen activator inhibitor 1 RNA-binding protein, putative, mRNA			7e-29	9131.18
yang3.Unigene_48215	Elaeis guineensis putative ADP-ribosylation factor protein mRNA, complete cds			1e-39	9298.89
yang3.Unigene_111494	Ricinus communis rubisco subunit binding-protein alpha subunit, ruba, putative, mRNA			8e-92	9378.25
yang3.Unigene_109141	Ricinus communis conserved hypothetical protein, mRNA			0.1	9390.64
yang3.Unigene_111256	Ricinus communis WD-repeat protein, putative, mRNA			1e-20	9689.19
yang3.Unigene_33625	Populus trichocarpa histone H2A family protein (POPTR_0001s44140g) mRNA, complete cds			3e-08	9711.49
yang3.Unigene_9797	Ricinus communis conserved hypothetical protein, mRNA			6e-24	10248.7
yang3.Unigene_114443	Populus nigra PnLHY2 gene, complete cds			4e-13	10415.5
yang3.Unigene_15546	PREDICTED: Citrus sinensis GDP-L-galactose phosphorylase 1-like (LOC102617187), mRNA			0.009	10580.5
yang3.Unigene_119573	Ricinus communis rubisco subunit binding-protein beta subunit, rubb, putative, mRNA			4e-83	10751.3
yang3.Unigene_100064	Populus trichocarpa small MutS related domain-containing family protein (POPTR_0006s23550g) mRNA, complete cds			1e-38	11445.7
yang3.Unigene_102857	Jatropha curcas phospholipase D (PLDa) mRNA, complete cds			2e-29	11614.7
yang3.Unigene_9761	Ricinus communis mitochondrial phosphate carrier protein, putative, mRNA			2e-17	11738.5
yang3.Unigene_50586	Populus trichocarpa predicted protein, mRNA			4e-58	12021.7
yang3.Unigene_132210	Ricinus communis Auxin response factor, putative, mRNA			1e-64	12096.6
yang3.Unigene_137290	Ricinus communis 60S ribosomal protein L24, putative, mRNA			2e-10	12143.4
yang3.Unigene_54002	Ricinus communis 60S ribosomal protein L23a, putative, mRNA			1e-06	12285
yang3.Unigene_137272	Ricinus communis 60S acidic ribosomal protein P0, putative, mRNA			8e-16	12541.7
yang3.Unigene_39269	Hevea brasiliensis cultivar CATAS 7-33-97 metallothionein (MT2) mRNA, complete cds			2e-80	12599.4
yang3.Unigene_38275	Ricinus communis nutrient reservoir, putative, mRNA			3e-15	12872.7
yang3.Unigene_107425	Ricinus communis DNA photolyase, putative, mRNA			2e-17	13374.7
yang3.Unigene_15126	Ricinus communis histone h2b, putative, mRNA			7e-29	14272.7
yang3.Unigene_126588	Ricinus communis Heat shock 70 kDa protein, putative, mRNA			7e-29	14342.1
yang3.Unigene_24272	Medicago truncatula 40S ribosomal protein S12 (MTR_8g093770) mRNA, complete cds			2e-55	14442.2
yang3.Unigene_76885	Lotus japonicus clone JCVI-FLLj-18C23 unknown mRNA			5e-12	14629
yang3.Unigene_118630	Ricinus communis conserved hypothetical protein, mRNA			0.002	15544.8
yang3.Unigene_9765	Ricinus communis conserved hypothetical protein, mRNA			7e-17	15990.4
yang3.Unigene_26151	Populus trichocarpa hypothetical protein (POPTR_0002s070802g) mRNA, partial cds			5e-44	17955.7
yang3.Unigene_107915	Ricinus communis ubiquitin-conjugating enzyme E2, putative, mRNA			4e-26	18299.5
yang3.Unigene_103582	PREDICTED: Citrus sinensis CLK4-associating serine/arginine rich protein-like (LOC102621722), transcript variant X3, mRNA			7e-23	18308.8
yang3.Unigene_48006	Ricinus communis conserved hypothetical protein, mRNA			0.03	18360.1
yang3.Unigene_76874	Ricinus communis Dehydration-responsive protein RD22 precursor, putative, mRNA			2e-49	19669.6
yang3.Unigene_55286	PREDICTED: Citrus sinensis histone H2AX-like (LOC102618811), mRNA			7e-10	21446.3
yang3.Unigene_26171	Ricinus communis conserved hypothetical protein, mRNA			2e-61	24295.3
yang3.Unigene_118652	Ricinus communis conserved hypothetical protein, mRNA			2e-61	34048.8
yang3.Unigene_18905	Salix arbutifolia alpha-tubulin 5 mRNA, complete cds			1e-06	39719.9
yang3.Unigene_35336	Ricinus communis mta/sah nucleosidase, putative, mRNA			2e-119	42615.3
yang3.Unigene_18853	Ricinus communis Nonspecific lipid-transfer protein precursor, putative, mRNA			2e-18	54099.4
yang3.Unigene_137261	Vernicia fordii 60S ribosomal protein L39 (RPL39C) mRNA, complete cds			2e-31	55901
yang3.Unigene_26152	Populus trichocarpa hypothetical protein (POPTR_0002s070802g) mRNA, partial cds			1e-32	85335.4
yang3.Unigene_9785	PREDICTED: Vitis vinifera extensin-3-like (LOC100265028), mRNA			9e-22	116825
yang3.Unigene_15204	Ricinus communis Glycine-rich protein DC7.1 precursor, putative, mRNA			2e-17	448675
