# Supplementary material for: Flower Bud Transcriptome Analysis of Sapium sebiferum (Linn.) Roxb. and Primary Investigation of Drought Induced Flowering: Pathway Construction and G-Quadruplex Prediction Based on Transcriptome
Source: PLoS One. 2015 Mar 4;10(3):e0118479. doi: 10.1371/journal.pone.0118479 (PMC4349590; doi:10.1371/journal.pone.0118479)
Supplement: S2 Table — (XLS) [file pone.0118479.s002.xls]

## Sheet: KEGG
1. Metabolism
1.1 Carbohydrate Metabolism
Butanoate metabolism	44
Fructose and mannose metabolism	96
Glycolysis / Gluconeogenesis	430
Starch and sucrose metabolism	289
Pyruvate metabolism	261
Amino sugar and nucleotide sugar metabolism	223
Citrate cycle (TCA cycle)	155
Propanoate metabolism	143
Galactose metabolism	127
Ascorbate and aldarate metabolism	96
Inositol phosphate metabolism	225
C5-Branched dibasic acid metabolism	15
Pentose and glucuronate interconversions	50
Pentose phosphate pathway	181
Glyoxylate and dicarboxylate metabolism	29
1.2 Energy Metabolism
Oxidative phosphorylation	281
Carbon fixation in photosynthetic organisms	282
Nitrogen metabolism	87
Photosynthesis	2
Sulfur metabolism	60
1.3 Lipid Metabolism
Glycerophospholipid metabolism	226
Fatty acid biosynthesis	90
alpha-Linolenic acid metabolism	71
Glycerolipid metabolism	112
Fatty acid metabolism	92
Synthesis and degradation of ketone bodies	15
Biosynthesis of unsaturated fatty acids	32
Ether lipid metabolism	68
Steroid biosynthesis	1
Linoleic acid metabolism	22
Sphingolipid metabolism	12
Arachidonic acid metabolism	30
Fatty acid elongation	14
1.4 Nucleotide Metabolism
Pyrimidine metabolism	187
Purine metabolism	416
1.5 Amino Acid Metabolism
Histidine metabolism	75
Lysine biosynthesis	37
Alanine, aspartate and glutamate metabolism	107
Cysteine and methionine metabolism	113
Tryptophan metabolism	53
Valine, leucine and isoleucine degradation	71
Arginine and proline metabolism	30
Glycine, serine and threonine metabolism	111
Valine, leucine and isoleucine biosynthesis	47
Phenylalanine, tyrosine and tryptophan biosynthesis	216
Phenylalanine metabolism	144
Lysine degradation	18
Tyrosine metabolism	112
1.6 Metabolism of Other Amino Acids
Taurine and hypotaurine metabolism	4
Glutathione metabolism	44
beta-Alanine metabolism	133
Cyanoamino acid metabolism	48
1.7 Glycan Biosynthesis and Metabolism
N-Glycan biosynthesis	192
Other glycan degradation	15
Glycosylphosphatidylinositol(GPI)-anchor biosynthesis	135
Glycosphingolipid biosynthesis - globo series	26
Glycosaminoglycan degradation	13
Glycosphingolipid biosynthesis - ganglio series	13
1.8 Metabolism of Cofactors and Vitamins
Pantothenate and CoA biosynthesis	68
Thiamine metabolism	26
Porphyrin and chlorophyll metabolism	120
Lipoic acid metabolism	22
Ubiquinone and other terpenoid-quinone biosynthesis	217
One carbon pool by folate	126
Nicotinate and nicotinamide metabolism	54
Vitamin B6 metabolism	12
Riboflavin metabolism	20
Folate biosynthesis	58
Biotin metabolism	5
1.9 Metabolism of Terpenoids and Polyketides
Terpenoid backbone biosynthesis	64
Carotenoid biosynthesis	9
Zeatin biosynthesis	24
Limonene and pinene degradation	22
Monoterpenoid biosynthesis	2
Brassinosteroid biosynthesis	10
1.10 Biosynthesis of Other Secondary Metabolites
Phenylpropanoid biosynthesis	125
Flavonoid biosynthesis	33
Stilbenoid, diarylheptanoid and gingerol biosynthesis	9
Glucosinolate biosynthesis	1
Tropane, piperidine and pyridine alkaloid biosynthesis	76
Anthocyanin biosynthesis	1
Isoquinoline alkaloid biosynthesis	115
2. Genetic Information Processing
2.1 Transcription
Basal transcription factors	66
RNA polymerase	128
Spliceosome	19
2.2 Translation
Aminoacyl-tRNA biosynthesis	49
Ribosome	85
2.3 Folding, Sorting and Degradation
Proteasome	2
Protein export	5
RNA degradation	35
SNARE interactions in vesicular transport	7
Ubiquitin mediated proteolysis	98
2.4 Replication and Repair
Mismatch repair	129
Non-homologous end-joining	53
Nucleotide excision repair	12
Base excision repair	110
DNA replication	223
Homologous recombination	56
3. Environmental Information Processing
Phosphatidylinositol signaling system	201
4. Cellular Processes
4.1 Transport and Catabolism
Endocytosis	34
Peroxisome	59
Regulation of autophagy	25
5. Organismal Systems
5.1 Immune System
Natural killer cell mediated cytotoxicity	8
5.9 Environmental Adaptation
Circadian rhythm - plant	13
Plant-pathogen interaction	38
