# Supplementary material for: Flower Bud Transcriptome Analysis of Sapium sebiferum (Linn.) Roxb. and Primary Investigation of Drought Induced Flowering: Pathway Construction and G-Quadruplex Prediction Based on Transcriptome
Source: PLoS One. 2015 Mar 4;10(3):e0118479. doi: 10.1371/journal.pone.0118479 (PMC4349590; doi:10.1371/journal.pone.0118479)
Supplement: S3 Table — (XLSX) [file pone.0118479.s003.xlsx]

## Sheet: Sheet2
Gene	ID in S.sebiferum	Targeted Species	Accesion Number	E-vaule
TEM1	yang3.Unigene_69834	arabidopsis thaliana	gi|15222622|ref|NP_173927.1|	2e-122
SMZ	yang3.Unigene_87558	arabidopsis thaliana	gi|332645802|gb |AEE79323.1|	1e-60
SNZ	yang3.Unigene_118322	arabidopsis thaliana	gi|79594951|ref|NP_850313.2|	9e-54
CO	yang3.Unigene_65731	arabidopsis thaliana	gi|15242402|ref|NP_197088.1|	8e-94
CRY2	yang3.Unigene_30665	arabidopsis thaliana	gi|15219720|ref|NP_171935.1|	0
CRY1	yang3.Unigene_112281	arabidopsis thaliana	gi|18413170|ref|NP_567341.1|	5e-28
GA20ox5	yang3.Unigene_43920	arabidopsis thaliana	gi|15219344|ref|NP_175075.1|	1e-38
FLC	yang3.Unigene_14829	arabidopsis thaliana	gi|15238067|ref|NP_196576.1|	3e-37
SVP	yang3.Unigene_43838	arabidopsis thaliana	gi|30681743|ref|NP_179840.2|	6e-92
NF-YB4	yang3.Unigene_48760	arabidopsis thaliana	gi|15223998|ref|NP_172377.1|	1e-37
PHYA	yang3.Unigene_130225	arabidopsis thaliana	gi|15217562|ref|NP_172428.1|	0
PHYB	yang3.Unigene_67571	arabidopsis thaliana	gi|15224231|ref|NP_179469.1|	0
FT	yang3.Unigene_24740	arabidopsis thaliana	gi|15218709|ref|NP_176726.1|	4e-32
TOE3	yang3.Unigene_118322	arabidopsis thaliana	gi|15240234|ref|NP_201519.1|	1e-114
FD	yang3.Unigene_86358	arabidopsis thaliana	gi|332661186|gb |AEE86586.1|	3e-53
APETALA1	yang3.Unigene_135852	arabidopsis thaliana	gi|15222220|ref|NP_177074.1|	1e-77
AGL24	yang3.Unigene_69501	arabidopsis thaliana	gi|15233857|ref|NP_194185.1|	2e-67
SOC1	yang3.Unigene_72378	arabidopsis thaliana	gi|15225534|ref|NP_182090.1|	1e-71
LEAFY	yang3.Unigene_60641	arabidopsis thaliana	gi|15240366|ref|NP_200993.1|	2e-94
SPL3	yang3.Unigene_93746	arabidopsis thaliana	gi|18403387|ref|NP_565771.1|	8e-39
