# Supplementary material for: Flower Bud Transcriptome Analysis of Sapium sebiferum (Linn.) Roxb. and Primary Investigation of Drought Induced Flowering: Pathway Construction and G-Quadruplex Prediction Based on Transcriptome
Source: PLoS One. 2015 Mar 4;10(3):e0118479. doi: 10.1371/journal.pone.0118479 (PMC4349590; doi:10.1371/journal.pone.0118479)
Supplement: S4 Table — (XLSX) [file pone.0118479.s004.xlsx]

## Sheet: Sheet1
Gene ID	Accession Number	E-values	Annotation
yang3.Unigene_30669	gi|255582674|ref|XP_002532116.1|	0	Omega-3 fatty acid desaturase, chloroplast precursor, putative [Ricinus communis]_x0001_
yang3.Unigene_99178	gi|115392237|gb|ABI96919.1|	0	delta-12 fatty acid desaturase [Triadica sebifera]
yang3.Unigene_47302	gi|156900672|gb|ABU96742.1|	0	chloroplast omega-6 fatty acid desaturase [Jatropha curcas]
yang3.Unigene_47303	gi|156900672|gb|ABU96742.1|	0	chloroplast omega-6 fatty acid desaturase [Jatropha curcas]
yang3.Unigene_99177	gi|115392237|gb|ABI96919.1|	0	delta-12 fatty acid desaturase [Triadica sebifera]
yang3.Unigene_31537	gi|122937801|gb|ABM68629.1|	0	omega-3 fatty acid desaturase [Triadica sebifera]
yang3.Unigene_66419	gi|255574784|ref|XP_002528299.1|	0	Omega-3 fatty acid desaturase, chloroplast precursor [Ricinus communis]_x0001_
yang3.Unigene_47304	gi|156900672|gb|ABU96742.1|	0	chloroplast omega-6 fatty acid desaturase [Jatropha curcas]
yang3.Unigene_31539	gi|122937801|gb|ABM68629.1|	0	omega-3 fatty acid desaturase [Triadica sebifera]
yang3.Unigene_30668	gi|255582674|ref|XP_002532116.1|	0	Omega-3 fatty acid desaturase, chloroplast precursor, putative [Ricinus communis]_x0001_
yang3.Unigene_66418	gi|255574784|ref|XP_002528299.1|	0	Omega-3 fatty acid desaturase, chloroplast precursor [Ricinus communis]_x0001_
yang3.Unigene_99180	gi|115392237|gb|ABI96919.1|	0	delta-12 fatty acid desaturase [Triadica sebifera]
yang3.Unigene_18280	gi|214028096|gb|ABS87969.2|	1e-153	omega-3 fatty acid desaturase [Triadica sebifera]
yang3.Unigene_31538	gi|122937801|gb|ABM68629.1|	3e-145	omega-3 fatty acid desaturase [Triadica sebifera]
yang3.Unigene_99179	gi|115392237|gb|ABI96919.1|	1e-59	delta-12 fatty acid desaturase [Triadica sebifera]
yang3.Unigene_47305	gi|156900672|gb|ABU96742.1|	1e-50	chloroplast omega-6 fatty acid desaturase [Jatropha curcas]
yang3.Unigene_30670	gi|255582674|ref|XP_002532116.1|	9e-31	Omega-3 fatty acid desaturase, chloroplast precursor, putative [Ricinus communis]_x0001_
yang3.Unigene_30671	gi|255582674|ref|XP_002532116.1|	8e-27	Omega-3 fatty acid desaturase, chloroplast precursor, putative [Ricinus communis]_x0001_
