# Supplementary material for: Flower Bud Transcriptome Analysis of Sapium sebiferum (Linn.) Roxb. and Primary Investigation of Drought Induced Flowering: Pathway Construction and G-Quadruplex Prediction Based on Transcriptome
Source: PLoS One. 2015 Mar 4;10(3):e0118479. doi: 10.1371/journal.pone.0118479 (PMC4349590; doi:10.1371/journal.pone.0118479)
Supplement: S5 Table — (XLSX) [file pone.0118479.s005.xlsx]

## Sheet: Sheet1
Gene ID	Accession Number	E-value	Annotation
yang3.Unigene_128170	gi225436373refXP_002271001.1	0	PREDICTED putative phospholipiddiacylglycerol acyltransferase 2 [Vitis vinifera]
yang3.Unigene_128144	gi225436373refXP_002271001.1	0	PREDICTED putative phospholipiddiacylglycerol acyltransferase 2 [Vitis vinifera]
yang3.Unigene_128220	gi338855356gbAEJ32007.1	0	phospholipiddiacylglycerol acyltransferase 2 [Ricinus communis]
yang3.Unigene_128234	gi338855356gbAEJ32007.1	0	phospholipiddiacylglycerol acyltransferase 2 [Ricinus communis]_x0001_
yang3.Unigene_128150	gi225436373refXP_002271001.1	0	PREDICTED putative phospholipiddiacylglycerol acyltransferase 2 [Vitis vinifera]
yang3.Unigene_128133	gi225436373refXP_002271001.1	0	PREDICTED putative phospholipiddiacylglycerol acyltransferase 2 [Vitis vinifera]
yang3.Unigene_128242	gi255573006refXP_002527433.1	0	Phosphatidylcholine Diacylglycerol Acyltransferase [Ricinus communis]
yang3.Unigene_128226	gi255573006refXP_002527433.1	0	Phosphatidylcholine Diacylglycerol Acyltransferase [Ricinus communis]_x0001_
yang3.Unigene_128233	gi255573006refXP_002527433.1	0	Phosphatidylcholine Diacylglycerol Acyltransferase [Ricinus communis]
yang3.Unigene_87216	gi82582915gbABB84383.1	0	diacylglycerol acyltransferase [Jatropha curcas]
yang3.Unigene_41229	gi374671177gbAEZ56254.1	0	acyl-CoAdiacylglycerol acyltransferase 2 [Jatropha curcas]
yang3.Unigene_128156	gi225436373refXP_002271001.1	0	PREDICTED putative phospholipiddiacylglycerol acyltransferase 2 [Vitis vinifera]
yang3.Unigene_128151	gi225436373refXP_002271001.1	0	PREDICTED putative phospholipiddiacylglycerol acyltransferase 2 [Vitis vinifera]
yang3.Unigene_128236	gi255573006refXP_002527433.1	0	Phosphatidylcholine Diacylglycerol Acyltransferase [Ricinus communis]
yang3.Unigene_128230	gi255573006refXP_002527433.1	0	Phosphatidylcholine Diacylglycerol Acyltransferase [Ricinus communis]
yang3.Unigene_41232	gi374671177gbAEZ56254.1	0	acyl-CoAdiacylglycerol acyltransferase 2 [Jatropha curcas]
yang3.Unigene_128171	gi338855356gbAEJ32007.1	0	phospholipiddiacylglycerol acyltransferase 2 [Ricinus communis]
yang3.Unigene_128205	gi225436373refXP_002271001.1	0	PREDICTED putative phospholipiddiacylglycerol acyltransferase 2 [Vitis vinifera]
yang3.Unigene_128159	gi225436373refXP_002271001.1	0	PREDICTED putative phospholipiddiacylglycerol acyltransferase 2 [Vitis vinifera]
yang3.Unigene_128250	gi225436373refXP_002271001.1	0	PREDICTED putative phospholipiddiacylglycerol acyltransferase 2 [Vitis vinifera]
yang3.Unigene_128193	gi225436373refXP_002271001.1	0	PREDICTED putative phospholipiddiacylglycerol acyltransferase 2 [Vitis vinifera]
yang3.Unigene_128216	gi338855356gbAEJ32007.1	0	phospholipiddiacylglycerol acyltransferase 2 [Ricinus communis]
yang3.Unigene_128243	gi338855356gbAEJ32007.1	0	phospholipiddiacylglycerol acyltransferase 2 [Ricinus communis]
yang3.Unigene_128194	gi225436373refXP_002271001.1	0	PREDICTED putative phospholipiddiacylglycerol acyltransferase 2 [Vitis vinifera]
yang3.Unigene_128132	gi225436373refXP_002271001.1	0	PREDICTED putative phospholipiddiacylglycerol acyltransferase 2 [Vitis vinifera]
yang3.Unigene_41226	gi374671177gbAEZ56254.1	0	acyl-CoAdiacylglycerol acyltransferase 2 [Jatropha curcas]
yang3.Unigene_128187	gi225436373refXP_002271001.1	0	PREDICTED putative phospholipiddiacylglycerol acyltransferase 2 [Vitis vinifera]
yang3.Unigene_128181	gi338855356gbAEJ32007.1	0	phospholipiddiacylglycerol acyltransferase 2 [Ricinus communis]
yang3.Unigene_128134	gi225436373refXP_002271001.1	0	PREDICTED putative phospholipiddiacylglycerol acyltransferase 2 [Vitis vinifera]
yang3.Unigene_128232	gi338855356gbAEJ32007.1	0	phospholipiddiacylglycerol acyltransferase 2 [Ricinus communis]
yang3.Unigene_128145	gi225436373refXP_002271001.1	0	PREDICTED putative phospholipiddiacylglycerol acyltransferase 2 [Vitis vinifera]
yang3.Unigene_128217	gi255573006refXP_002527433.1	4e-171	Phosphatidylcholine Diacylglycerol Acyltransferase [Ricinus communis]
yang3.Unigene_128161	gi225436373refXP_002271001.1	2e-170	PREDICTED putative phospholipiddiacylglycerol acyltransferase 2 [Vitis vinifera]
yang3.Unigene_128173	gi225436373refXP_002271001.1	1e-169	PREDICTED putative phospholipiddiacylglycerol acyltransferase 2 [Vitis vinifera]
yang3.Unigene_41234	gi374671177gbAEZ56254.1	1e-160	acyl-CoAdiacylglycerol acyltransferase 2 [Jatropha curcas]
yang3.Unigene_128228	gi255573006refXP_002527433.1	5e-158	Phosphatidylcholine Diacylglycerol Acyltransferase [Ricinus communis]
yang3.Unigene_41228	gi255575255refXP_002528531.1	3e-157	type 2 diacylglycerol acyltransferase [Ricinus communis]
yang3.Unigene_128148	gi225436373refXP_002271001.1	1e-154	PREDICTED putative phospholipiddiacylglycerol acyltransferase 2 [Vitis vinifera]
yang3.Unigene_128164	gi225436373refXP_002271001.1	1e-151	PREDICTED putative phospholipiddiacylglycerol acyltransferase 2 [Vitis vinifera]
yang3.Unigene_128201	gi338855356gbAEJ32007.1	4e-151	phospholipiddiacylglycerol acyltransferase 2 [Ricinus communis]
yang3.Unigene_128172	gi338855356gbAEJ32007.1	4e-149	phospholipiddiacylglycerol acyltransferase 2 [Ricinus communis]
yang3.Unigene_128251	gi255573006refXP_002527433.1	2e-146	Phosphatidylcholine Diacylglycerol Acyltransferase [Ricinus communis]
yang3.Unigene_41227	gi374671177gbAEZ56254.1	8e-144	acyl-CoAdiacylglycerol acyltransferase 2 [Jatropha curcas]
yang3.Unigene_128131	gi225436373refXP_002271001.1	3e-141	PREDICTED putative phospholipiddiacylglycerol acyltransferase 2 [Vitis vinifera]
yang3.Unigene_41223	gi374671177gbAEZ56254.1	1e-140	acyl-CoAdiacylglycerol acyltransferase 2 [Jatropha curcas]
yang3.Unigene_128153	gi225436373refXP_002271001.1	1e-140	PREDICTED putative phospholipiddiacylglycerol acyltransferase 2 [Vitis vinifera]
yang3.Unigene_128168	gi225436373refXP_002271001.1	5e-140	PREDICTED putative phospholipiddiacylglycerol acyltransferase 2 [Vitis vinifera]
yang3.Unigene_128141	gi225436373refXP_002271001.1	2e-139	PREDICTED putative phospholipiddiacylglycerol acyltransferase 2 [Vitis vinifera]
yang3.Unigene_87213	gi82582915gbABB84383.1	6e-138	diacylglycerol acyltransferase [Jatropha curcas]
yang3.Unigene_128186	gi225436373refXP_002271001.1	3e-137	PREDICTED putative phospholipiddiacylglycerol acyltransferase 2 [Vitis vinifera]
yang3.Unigene_125412	gi255560673refXP_002521350.1	8e-136	Phosphatidylcholine Diacylglycerol Acyltransferase [Ricinus communis]
yang3.Unigene_128183	gi338855356gbAEJ32007.1	6e-135	phospholipiddiacylglycerol acyltransferase 2 [Ricinus communis]
yang3.Unigene_128207	gi225436373refXP_002271001.1	6e-134	PREDICTED putative phospholipiddiacylglycerol acyltransferase 2 [Vitis vinifera]
yang3.Unigene_41230	gi255575255refXP_002528531.1	2e-130	type 2 diacylglycerol acyltransferase [Ricinus communis]
yang3.Unigene_128163	gi225436373refXP_002271001.1	4e-127	PREDICTED putative phospholipiddiacylglycerol acyltransferase 2 [Vitis vinifera]
yang3.Unigene_128203	gi225436373refXP_002271001.1	1e-126	PREDICTED putative phospholipiddiacylglycerol acyltransferase 2 [Vitis vinifera]
yang3.Unigene_128240	gi338855356gbAEJ32007.1	4e-126	phospholipiddiacylglycerol acyltransferase 2 [Ricinus communis]
yang3.Unigene_128223	gi255573006refXP_002527433.1	8e-125	Phosphatidylcholine Diacylglycerol Acyltransferase [Ricinus communis]
yang3.Unigene_128169	gi225436373refXP_002271001.1	2e-123	PREDICTED putative phospholipiddiacylglycerol acyltransferase 2 [Vitis vinifera]
yang3.Unigene_128212	gi225436373refXP_002271001.1	1e-122	PREDICTED putative phospholipiddiacylglycerol acyltransferase 2 [Vitis vinifera]
yang3.Unigene_128136	gi225436373refXP_002271001.1	4e-115	PREDICTED putative phospholipiddiacylglycerol acyltransferase 2 [Vitis vinifera]
yang3.Unigene_128129	gi225436373refXP_002271001.1	2e-109	PREDICTED putative phospholipiddiacylglycerol acyltransferase 2 [Vitis vinifera]
yang3.Unigene_128188	gi338855356gbAEJ32007.1	2e-108	phospholipiddiacylglycerol acyltransferase 2 [Ricinus communis]
yang3.Unigene_128206	gi255573006refXP_002527433.1	3e-108	Phosphatidylcholine Diacylglycerol Acyltransferase [Ricinus communis]
yang3.Unigene_128140	gi225436373refXP_002271001.1	3e-108	PREDICTED putative phospholipiddiacylglycerol acyltransferase 2 [Vitis vinifera]
yang3.Unigene_128130	gi225436373refXP_002271001.1	1e-106	PREDICTED putative phospholipiddiacylglycerol acyltransferase 2 [Vitis vinifera]
yang3.Unigene_128174	gi225436373refXP_002271001.1	2e-106	PREDICTED putative phospholipiddiacylglycerol acyltransferase 2 [Vitis vinifera]
yang3.Unigene_128138	gi225436373refXP_002271001.1	5e-106	PREDICTED putative phospholipiddiacylglycerol acyltransferase 2 [Vitis vinifera]
yang3.Unigene_128139	gi225436373refXP_002271001.1	7e-105	PREDICTED putative phospholipiddiacylglycerol acyltransferase 2 [Vitis vinifera]
yang3.Unigene_128199	gi338855356gbAEJ32007.1	4e-104	phospholipiddiacylglycerol acyltransferase 2 [Ricinus communis]
yang3.Unigene_128149	gi225436373refXP_002271001.1	6e-104	PREDICTED putative phospholipiddiacylglycerol acyltransferase 2 [Vitis vinifera]
yang3.Unigene_41225	gi374671177gbAEZ56254.1	6e-97	acyl-CoAdiacylglycerol acyltransferase 2 [Jatropha curcas]
yang3.Unigene_128219	gi225436373refXP_002271001.1	4e-96	PREDICTED putative phospholipiddiacylglycerol acyltransferase 2 [Vitis vinifera]
yang3.Unigene_128238	gi255573006refXP_002527433.1	2e-95	Phosphatidylcholine Diacylglycerol Acyltransferase [Ricinus communis]
yang3.Unigene_128154	gi225436373refXP_002271001.1	3e-95	PREDICTED putative phospholipiddiacylglycerol acyltransferase 2 [Vitis vinifera]
yang3.Unigene_128176	gi338855356gbAEJ32007.1	1e-92	phospholipiddiacylglycerol acyltransferase 2 [Ricinus communis]
yang3.Unigene_128160	gi225436373refXP_002271001.1	1e-87	PREDICTED putative phospholipiddiacylglycerol acyltransferase 2 [Vitis vinifera]
yang3.Unigene_128195	gi338855356gbAEJ32007.1	1e-87	phospholipiddiacylglycerol acyltransferase 2 [Ricinus communis]
yang3.Unigene_128213	gi255573006refXP_002527433.1	6e-86	Phosphatidylcholine Diacylglycerol Acyltransferase [Ricinus communis]
yang3.Unigene_128222	gi225436373refXP_002271001.1	1e-85	PREDICTED putative phospholipiddiacylglycerol acyltransferase 2 [Vitis vinifera]
yang3.Unigene_128204	gi338855356gbAEJ32007.1	5e-84	phospholipiddiacylglycerol acyltransferase 2 [Ricinus communis]
yang3.Unigene_34171	gi255556610refXP_002519339.1	5e-83	soluble diacylglycerol acyltransferase [Ricinus communis]
yang3.Unigene_128227	gi338855356gbAEJ32007.1	1e-82	phospholipiddiacylglycerol acyltransferase 2 [Ricinus communis]
yang3.Unigene_128177	gi338855356gbAEJ32007.1	2e-80	phospholipiddiacylglycerol acyltransferase 2 [Ricinus communis]
yang3.Unigene_128178	gi338855356gbAEJ32007.1	3e-80	phospholipiddiacylglycerol acyltransferase 2 [Ricinus communis]
yang3.Unigene_128202	gi255573006refXP_002527433.1	7e-80	Phosphatidylcholine Diacylglycerol Acyltransferase [Ricinus communis]
yang3.Unigene_128155	gi225436373refXP_002271001.1	3e-79	PREDICTED putative phospholipiddiacylglycerol acyltransferase 2 [Vitis vinifera]
yang3.Unigene_128192	gi225436373refXP_002271001.1	5e-78	PREDICTED putative phospholipiddiacylglycerol acyltransferase 2 [Vitis vinifera]
yang3.Unigene_128175	gi225436373refXP_002271001.1	1e-77	PREDICTED putative phospholipiddiacylglycerol acyltransferase 2 [Vitis vinifera]
yang3.Unigene_128244	gi255573006refXP_002527433.1	4e-77	Phosphatidylcholine Diacylglycerol Acyltransferase [Ricinus communis]
yang3.Unigene_128146	gi225436373refXP_002271001.1	2e-75	PREDICTED putative phospholipiddiacylglycerol acyltransferase 2 [Vitis vinifera]
yang3.Unigene_65748	gi374671179gbAEZ56255.1	2e-75	phospholipiddiacylglycerol acyltransferase [Jatropha curcas]
yang3.Unigene_128184	gi338855356gbAEJ32007.1	2e-74	phospholipiddiacylglycerol acyltransferase 2 [Ricinus communis]
yang3.Unigene_128241	gi255573006refXP_002527433.1	4e-73	Phosphatidylcholine Diacylglycerol Acyltransferase [Ricinus communis]
yang3.Unigene_128235	gi255573006refXP_002527433.1	5e-73	Phosphatidylcholine Diacylglycerol Acyltransferase [Ricinus communis]
yang3.Unigene_128200	gi225436373refXP_002271001.1	6e-71	PREDICTED putative phospholipiddiacylglycerol acyltransferase 2 [Vitis vinifera]
yang3.Unigene_128214	gi225436373refXP_002271001.1	5e-70	PREDICTED putative phospholipiddiacylglycerol acyltransferase 2 [Vitis vinifera]
yang3.Unigene_128190	gi338855356gbAEJ32007.1	3e-66	phospholipiddiacylglycerol acyltransferase 2 [Ricinus communis]
yang3.Unigene_41231	gi374671177gbAEZ56254.1	3e-66	acyl-CoAdiacylglycerol acyltransferase 2 [Jatropha curcas]
yang3.Unigene_128137	gi225436373refXP_002271001.1	1e-65	PREDICTED putative phospholipiddiacylglycerol acyltransferase 2 [Vitis vinifera]
yang3.Unigene_128237	gi338855356gbAEJ32007.1	1e-63	phospholipiddiacylglycerol acyltransferase 2 [Ricinus communis]
yang3.Unigene_128198	gi225436373refXP_002271001.1	3e-57	PREDICTED putative phospholipiddiacylglycerol acyltransferase 2 [Vitis vinifera]
yang3.Unigene_128231	gi225436373refXP_002271001.1	6e-54	PREDICTED putative phospholipiddiacylglycerol acyltransferase 2 [Vitis vinifera]
yang3.Unigene_128182	gi225436373refXP_002271001.1	1e-53	PREDICTED putative phospholipiddiacylglycerol acyltransferase 2 [Vitis vinifera]
yang3.Unigene_128142	gi225436373refXP_002271001.1	2e-51	PREDICTED putative phospholipiddiacylglycerol acyltransferase 2 [Vitis vinifera]
yang3.Unigene_128218	gi338855356gbAEJ32007.1	4e-51	phospholipiddiacylglycerol acyltransferase 2 [Ricinus communis]
yang3.Unigene_128229	gi225436373refXP_002271001.1	5e-51	PREDICTED putative phospholipiddiacylglycerol acyltransferase 2 [Vitis vinifera]
yang3.Unigene_128215	gi338855356gbAEJ32007.1	1e-49	phospholipiddiacylglycerol acyltransferase 2 [Ricinus communis]
yang3.Unigene_128210	gi225436373refXP_002271001.1	2e-44	PREDICTED putative phospholipiddiacylglycerol acyltransferase 2 [Vitis vinifera]
yang3.Unigene_128225	gi255573006refXP_002527433.1	6e-42	Phosphatidylcholine Diacylglycerol Acyltransferase [Ricinus communis]
yang3.Unigene_128158	gi225436373refXP_002271001.1	3e-41	PREDICTED putative phospholipiddiacylglycerol acyltransferase 2 [Vitis vinifera]
yang3.Unigene_41233	gi374671177gbAEZ56254.1	6e-40	acyl-CoAdiacylglycerol acyltransferase 2 [Jatropha curcas]
yang3.Unigene_128166	gi225436373refXP_002271001.1	1e-39	PREDICTED putative phospholipiddiacylglycerol acyltransferase 2 [Vitis vinifera]
yang3.Unigene_128167	gi338855356gbAEJ32007.1	2e-36	phospholipiddiacylglycerol acyltransferase 2 [Ricinus communis]
yang3.Unigene_34170	gi255556610refXP_002519339.1	6e-36	soluble diacylglycerol acyltransferase [Ricinus communis]
yang3.Unigene_128208	gi225436373refXP_002271001.1	5e-34	PREDICTED putative phospholipiddiacylglycerol acyltransferase 2 [Vitis vinifera]
yang3.Unigene_87214	gi82582915gbABB84383.1	8e-33	diacylglycerol acyltransferase [Jatropha curcas]
yang3.Unigene_128135	gi225436373refXP_002271001.1	2e-32	PREDICTED putative phospholipiddiacylglycerol acyltransferase 2 [Vitis vinifera]
yang3.Unigene_128185	gi338855356gbAEJ32007.1	2e-31	phospholipiddiacylglycerol acyltransferase 2 [Ricinus communis]
yang3.Unigene_128157	gi225436373refXP_002271001.1	3e-31	PREDICTED putative phospholipiddiacylglycerol acyltransferase 2 [Vitis vinifera]
yang3.Unigene_128152	gi225436373refXP_002271001.1	7e-31	PREDICTED putative phospholipiddiacylglycerol acyltransferase 2 [Vitis vinifera]
yang3.Unigene_128197	gi338855356gbAEJ32007.1	2e-29	phospholipiddiacylglycerol acyltransferase 2 [Ricinus communis]
yang3.Unigene_128143	gi225436373refXP_002271001.1	3e-29	PREDICTED putative phospholipiddiacylglycerol acyltransferase 2 [Vitis vinifera]
yang3.Unigene_128209	gi255573006refXP_002527433.1	7e-29	Phosphatidylcholine Diacylglycerol Acyltransferase [Ricinus communis]
yang3.Unigene_128221	gi255573006refXP_002527433.1	4e-27	Phosphatidylcholine Diacylglycerol Acyltransferase [Ricinus communis]
yang3.Unigene_128179	gi338855356gbAEJ32007.1	3e-26	phospholipiddiacylglycerol acyltransferase 2 [Ricinus communis]
yang3.Unigene_125413	gi255560673refXP_002521350.1	1e-25	Phosphatidylcholine Diacylglycerol Acyltransferase [Ricinus communis]
yang3.Unigene_128224	gi255573006refXP_002527433.1	4e-25	Phosphatidylcholine Diacylglycerol Acyltransferase [Ricinus communis]
yang3.Unigene_41224	gi374671177gbAEZ56254.1	5e-25	acyl-CoAdiacylglycerol acyltransferase 2 [Jatropha curcas]
yang3.Unigene_128191	gi338855356gbAEJ32007.1	6e-25	phospholipiddiacylglycerol acyltransferase 2 [Ricinus communis]
yang3.Unigene_128128	gi225436373refXP_002271001.1	5e-24	PREDICTED putative phospholipiddiacylglycerol acyltransferase 2 [Vitis vinifera]
yang3.Unigene_128162	gi225436373refXP_002271001.1	1e-23	PREDICTED putative phospholipiddiacylglycerol acyltransferase 2 [Vitis vinifera]
yang3.Unigene_128147	gi225436373refXP_002271001.1	9e-22	PREDICTED putative phospholipiddiacylglycerol acyltransferase 2 [Vitis vinifera]
yang3.Unigene_128196	gi338855356gbAEJ32007.1	2e-19	phospholipiddiacylglycerol acyltransferase 2 [Ricinus communis]
yang3.Unigene_87212	gi82582915gbABB84383.1	4e-19	diacylglycerol acyltransferase [Jatropha curcas]
yang3.Unigene_128189	gi338855356gbAEJ32007.1	1e-18	phospholipiddiacylglycerol acyltransferase 2 [Ricinus communis]
yang3.Unigene_128180	gi225436373refXP_002271001.1	6e-17	PREDICTED putative phospholipiddiacylglycerol acyltransferase 2 [Vitis vinifera]
yang3.Unigene_128165	gi225436373refXP_002271001.1	2e-15	PREDICTED putative phospholipiddiacylglycerol acyltransferase 2 [Vitis vinifera]
yang3.Unigene_128239	gi255573006refXP_002527433.1	3e-14	Phosphatidylcholine Diacylglycerol Acyltransferase [Ricinus communis]
yang3.Unigene_128211	gi338855356gbAEJ32007.1	5e-13	phospholipiddiacylglycerol acyltransferase 2 [Ricinus communis]
