# Supplementary material for: Flower Bud Transcriptome Analysis of Sapium sebiferum (Linn.) Roxb. and Primary Investigation of Drought Induced Flowering: Pathway Construction and G-Quadruplex Prediction Based on Transcriptome
Source: PLoS One. 2015 Mar 4;10(3):e0118479. doi: 10.1371/journal.pone.0118479 (PMC4349590; doi:10.1371/journal.pone.0118479)
Supplement: S6 Table — (XLSX) [file pone.0118479.s006.xlsx]

## Sheet: 编辑2
ID	Functional Annotation	Species
yang3.Unigene_13214	Glycine-rich protein DC9.1	Ricinus communis
yang3.Unigene_24911	phosphatidylinositol 3-kinase class	Ricinus communis
yang3.Unigene_25704	myosin heavy chain IB-like (LOC100777560)	Glycine max
yang3.Unigene_53259	DUF246 domain-containing protein	Vitis vinifera
yang3.Unigene_128211	phospholipid:diacylglycerol acyltransferase 2 (PDAT2)	Ricinus communis
yang3.Unigene_90768	transcription factor	Ricinus communis
yang3.Unigene_90774	transcription factor	Ricinus communis
yang3.Unigene_95967	L-ascorbate peroxidase, cytosolic	Ricinus communis
yang3.Unigene_95969	L-ascorbate peroxidase, cytosolic	Ricinus communis
yang3.Unigene_99739	DNA-directed RNA polymerase	Ricinus communis
yang3.Unigene_123966	protein phosphatase 2c	Ricinus communis
yang3.Unigene_123968	phosphatase 2C family protein	Populus trichocarpa
yang3.Unigene_125358	conserved hypothetical protein	Ricinus communis
yang3.Unigene_128202	phospholipid:diacylglycerol acyltransferase 2 (PDAT2)	Ricinus communis
yang3.Unigene_128211	phospholipid:diacylglycerol acyltransferase 2 (PDAT2)	Ricinus communis
yang3.Unigene_128217	phospholipid:diacylglycerol acyltransferase 2 (PDAT2)	Ricinus communis
yang3.Unigene_128227	phospholipid:diacylglycerol acyltransferase 2 (PDAT2)	Ricinus communis
yang3.Unigene_147664	bifunctional nuclease family protein	Populus trichocarpa
yang3.Unigene_131907	PREDICTED:histone-lysine N-methyltransferase 2D-like	Glycine max
yang3.Unigene_110133	3-5 exonuclease	Ricinus communis
yang3.Unigene_45401	DNA binding protein	Ricinus communis
yang3.Unigene_45402	DNA binding protein	Ricinus communis
yang3.Unigene_45403	DNA binding protein	Ricinus communis
yang3.Unigene_45404	DNA binding protein	Ricinus communis
yang3.Unigene_45405	DNA binding protein	Ricinus communis
yang3.Unigene_45406	DNA binding protein	Ricinus communis
yang3.Unigene_45407	DNA binding protein	Ricinus communis
yang3.Unigene_45408	DNA binding protein	Ricinus communis
